# Supplementary material for: Cytotoxic and Anti-HSV-1 Effects of Caulerpin Derivatives
Source: Molecules. 2024 Aug 15;29(16):3859. doi: 10.3390/molecules29163859 (PMC11357404; doi:10.3390/molecules29163859)
Supplement: Supplementary file 1 [file molecules-29-03859-s001.zip]

Archive with 1 entries (1 files):
- molecules-3107252-supplementary.pdf
